# Supplementary material for: Pompe disease: a country-wide molecular screening in a cohort of 15,068 study participants
Source: Front Mol Biosci. 2026 Jan 29;12:1745925. doi: 10.3389/fmolb.2025.1745925 (PMC12893986; doi:10.3389/fmolb.2025.1745925)
Supplement: Supplementary file 1 [file Table1.xlsx]

## Sheet: Sheet1
N	Age at diagnosis (months)	Sex	Diagnostic algorithm	Nucleotide/amino acid substitution Allele1	previously described	Nucleotide/amino acid substitution Allele2	previously described	Acid alpha-glucosidase activity, μmol/L/h	Disease form	Hepatomegaly	Muscle hypotonia	Muscle weakness	Left ventricular hypertrophy	Macroglossia	Respiratory failure	Motor development delay	Low body weight	Joint contractures	Chest deformity, rickets-like skeletal changes	Rigid spine, scoliosis	Joint hypermobility	Hearing loss	Bronchopulmonary dysplasia	Ptosis	Nephromegaly	Limb-girdle myopathy phenotype	Presence of Gowers’ sign	Gait disturbance	Cardiac arrhythmia	Feeding difficulties	Food trapping between cheek and teeth	Unable to sleep supine	Morning headaches present	Dyspnea during conversation
1	36	m	NGS	c.1700C>T, p.T567I		c.2345C>T, p.A782V		1.29	IOPD	no	yes	no	no	no	no	yes	no	no	no	no	no	no	no	no	no	no	no	yes	no	yes	yes	no	no	no
2	18	f	NGS	c.1552-3C>G	PMID34691145; PMID37670900	c.1952del, p.G651Afs*45		0.62	IOPD	no	no	no	no	no	no	yes	no	n/a	no	n/a	no	n/a	n/a	n/a	n/a	no	no	no	no	no	no	no	no	no
3	576	m	NGS	c.-32-13T>G	Huie (1994)	c.584T>A, p.L195*		0.47	LOPD	no	yes	yes	no	no	no	no	yes	n/a	no	n/a	no	n/a	n/a	n/a	n/a	yes	yes	yes	n/a	n/a	n/a	n/a	n/a	n/a
4	747	f	NGS	c.-32-13T>G	Huie (1994)	c.307T>G, p.C103G	Hermans (2004)	0.36	LOPD	no	yes	yes	no	no	yes	no	no	n/a	no	n/a	no	n/a	n/a	n/a	n/a	yes	yes	yes	no	no	no	no	no	yes
5	589	f	NGS	c.-32-13T>G	Huie (1994)	c.1802C>T, p.S601L	PMID23401069; PMID37185710	0.45	LOPD	no	no	yes	no	no	no	no	no	n/a	no	n/a	no	n/a	n/a	n/a	n/a	yes	yes	yes	no	no	no	no	yes	no
6	4	f	Sanger	c.1292T>C, p.L431P		c.1292T>C, p.L431P		0.15	IOPD	yes	yes	yes	yes	yes	yes	yes	yes	n/a	n/a	n/a	n/a	n/a	n/a	n/a	no	n/a	n/a	n/a	yes	n/a	n/a	n/a	n/a	n/a
7	24	f	Sanger	c.1210G>A, p.D404N	Amartino (2006)	c.2853G>T, p.W951C		0.35	IOPD	yes	yes	yes	yes	no	yes	yes	no	no	no	no	no	no	yes	no	no	yes	n/a	n/a	yes	yes	n/a	n/a	n/a	n/a
8	11	m	Sanger	c.1000G>A, p.G334S	Manwaring (2012)	c.1735G>A, p.E579K	Hermans (2004)	0.43	IOPD	yes	yes	no	yes	yes	no	yes	no	no	yes	no	no	no	no	no	no	n/a	n/a	n/a	n/a	n/a	n/a	n/a	n/a	n/a
9	4	m	Sanger	c.1109G>A, p.G370D		c.1441T>C, p.W481R	Raben (1999)	0.55	IOPD	yes	yes	yes	yes	yes	yes	yes	no	no	yes	no	no	no	no	no	no	yes	n/a	n/a	yes	n/a	n/a	n/a	n/a	n/a
10	4	f	Sanger	c.2456G>C, p.R819P		c.2456G>C, p.R819P		0.22	IOPD	yes	yes	yes	yes	yes	yes	yes	yes	no	yes	no	yes	no	no	yes	no	yes	yes	yes	yes	yes	n/a	n/a	n/a	no
11	141	f	Sanger	c.1316T>A, p.M439K	Park (2006)	c.2104C>T, p.R702C	Montalvo (2004)	0.15	Non-classic IOPD	yes	yes	yes	no	no	yes	yes	yes	yes	no	yes	no	no	no	yes	no	yes	yes	yes	yes	no	n/a	n/a	n/a	n/a
12	39	m	Sanger	c.625T>C, p.Y209H		c.1933G>C, p.D645H	Lin (1995)	0.59	Non-classic IOPD	no	yes	no	no	no	no	no	no	yes	no	yes	yes	no	no	no	no	no	no	no	yes	n/a	n/a	n/a	n/a	n/a
13	132	f	Sanger	c.1000G>A, p.G334S		c.1000G>A, p.G334S		0.74	LOPD	no	yes	yes	no	no	no	no	yes	no	no	no	yes	no	no	no	no	yes	yes	no	yes	no	no	no	no	no
14	7	m	Sanger	c.506T>C, p.L169P	Gort (2007)	c.2662G>T, p.E888*	McCready (2007)	0.53	IOPD	yes	yes	yes	yes	yes	yes	yes	yes	yes	yes	no	no	no	n/a	n/a	no	yes	no	yes	yes	yes	n/a	n/a	n/a	n/a
15	9	m	Sanger	c.307T>G, p.C103G	Hermans (2004)	c.1030_1039del, p.G344Pfs*45		0.41	IOPD	yes	yes	yes	yes	yes	no	yes	yes	no	no	no	no	no	no	no	no	n/a	n/a	n/a	yes	yes	n/a	n/a	n/a	n/a
16	4	m	Sanger	c.307T>G, p.C103G	Hermans (2004)	c.2662G>T, p.E888*	McCready (2007)	0.38	IOPD	yes	yes	yes	yes	no	yes	yes	no	n/a	no	n/a	n/a	no	n/a	no	n/a	n/a	n/a	n/a	yes	n/a	n/a	n/a	n/a	n/a
17	3	f	Sanger	c.1799G>A, p.R600H	Ko (1999)	c.2011_2012del, p.M671Afs*65		1.16	IOPD	yes	yes	yes	yes	yes	yes	yes	yes	no	no	no	yes	yes	yes	no	no	n/a	n/a	n/a	yes	n/a	n/a	n/a	n/a	n/a
18	13	m	Sanger	c.-32-13T>G	Huie (1994)	c.307T>G, p.C103G	Hermans (2004)	0.37	IOPD	yes	yes	yes	no	no	no	yes	no	n/a	no	n/a	yes	n/a	n/a	n/a	n/a	yes	yes	yes	yes	n/a	n/a	n/a	n/a	n/a
19	0.5	m	Sanger	c.1655T>C, p.L552P	Raben (2002)	ex18del	Oba-Shinjo (2009)	0.02	IOPD	yes	yes	yes	yes	yes	no	yes	no	no	no	no	no	no	no	no	yes	yes	yes	yes	yes	n/a	n/a	n/a	n/a	n/a
20	1	f	Sanger	c.2740del, p.Q914Sfs*29		c.2740del, p.Q914Sfs*29		0.7	IOPD	yes	yes	no	yes	yes	yes	no	no	n/a	no	n/a	no	n/a	n/a	n/a	n/a	n/a	n/a	n/a	n/a	n/a	n/a	n/a	n/a	n/a
21	6	m	Sanger	c.-32-13T>G	Huie (1994)	c.2006C>G, p.P669R		0.38	IOPD	yes	yes	no	no	n/a	yes	n/a	n/a	n/a	no	n/a	n/a	n/a	n/a	n/a	no	n/a	n/a	n/a	yes	yes	n/a	n/a	n/a	n/a
22	5	m	Sanger	c.2T>C, p.M1T	PMID24444888	c.2662G>T, p.E888*	PMID38162137	0.13	IOPD	yes	yes	yes	yes	yes	no	no	yes	no	no	no	no	no	no	n/a	n/a	no	no	n/a	no	no	no	no	n/a	n/a
23	11	m	Sanger	c.-32-13T>G	Huie (1994)	c.2662G>T, p.E888*	PMID38162137	0.51	IOPD	no	yes	yes	no	no	no	no	no	no	no	no	yes	no	no	no	no	no	yes	yes	no	no	no	no	no	no
24	726	m	Sanger	c.-32-13T>G	Huie (1994)	c.2104C>T, p.R702C	Montalvo (2004)	0.72	LOPD	no	yes	yes	yes	no	no	no	yes	n/a	no	n/a	no	n/a	n/a	n/a	n/a	yes	yes	yes	yes	no	no	no	no	no
25	487	f	Sanger	c.-32-13T>G	Huie (1994)	c.2238G>A, p.W746*	Kishnani (2006)	0.79	LOPD	yes	yes	yes	yes	no	yes	no	no	n/a	no	n/a	no	n/a	n/a	n/a	n/a	yes	yes	yes	yes	no	no	yes	yes	yes
26	769	f	Sanger	c.2120C>G, p.P707R		c.2483dup, p.G830Wfs*54		0.57	LOPD	no	yes	yes	yes	no	no	no	no	n/a	no	n/a	no	n/a	n/a	n/a	n/a	yes	yes	yes	yes	no	no	no	no	no
27	386	f	Sanger	c.-32-13T>G	Huie (1994)	c.1115A>T, p.H372L	Van den Hout (2004)	0.37	LOPD	no	yes	yes	no	no	yes	no	no	n/a	no	n/a	no	n/a	n/a	n/a	n/a	yes	yes	yes	n/a	n/a	n/a	n/a	n/a	n/a
28	678	f	Sanger	c.-32-13T>G	Huie (1994)	c.375del, p.W126Gfs*16		0.34	LOPD	no	yes	yes	no	no	yes	no	no	n/a	no	n/a	no	n/a	n/a	n/a	n/a	yes	yes	yes	n/a	n/a	n/a	n/a	n/a	n/a
29	492	m	Sanger	c.1856G>A, p.S619N	PMID23668440	c.2662G>T, p.E888*	PMID38162137	1.03	LOPD	n/a	no	yes	n/a	no	n/a		no	n/a	no	n/a	no	n/a	n/a	n/a	n/a	yes	yes	yes	n/a	no	n/a	n/a	n/a	no
30	621	m	Sanger	c.1856G>A, p.S619N	Kroos (2006)	c.2662G>T, p.E888*	McCready (2007)	0.35	LOPD	no	no	yes	yes	no	yes	no	no	no	no	yes	no	no	no	no	no	n/a	n/a	n/a	n/a	n/a	n/a	n/a	n/a	n/a
31	420	m	Sanger	c.1856G>A, p.S619N	Kroos (2006)	c.2662G>T, p.E888*	McCready (2007)	1.05	LOPD	no	no	yes	yes	no	no	no	no	no	no	yes	no	no	no	no	no	n/a	n/a	n/a	n/a	n/a	n/a	n/a	n/a	n/a
32	529	f	Sanger	c.2014C>T, p.R672W	PMID15986226;PMID35917590	c.2269C>T, p.Q757*	PMID29149851;PMID34072668	0.34	LOPD	yes	yes	yes	no	no	no	no	yes	n/a	yes	n/a	no	n/a	n/a	n/a	n/a	yes	yes	yes	no	no	no	no	yes	no
33	624	m	Sanger	c.-32-13T>G	Huie (1994)	c.1927G>A, p.G643R	Hermans (1993)	0.39	LOPD	no	yes	yes	no	no	no	no	yes	n/a	no	n/a	yes	n/a	n/a	n/a	n/a	yes	yes	yes	no	n/a	n/a	n/a	n/a	n/a
34	607	f	Sanger	c.-32-13T>G	Huie (1994)	c.1082C>T, p.P361L	Lam (2003)	0.38	LOPD	no	yes	yes	no	no	yes	no	no	n/a	no	n/a	no	n/a	n/a	n/a	n/a	yes	yes	yes	no	no	no	yes	yes	no
35	463	m	Sanger	c.-32-13T>G	Huie (1994)	c.2662G>T, p.E888*	McCready (2007)	0.53	LOPD	no	yes	yes	no	no	yes	no	no	n/a	no	n/a	no	n/a	n/a	n/a	n/a	yes	yes	yes	no	n/a	n/a	n/a	n/a	n/a
36	227	m	Sanger	c.-32-13T>G	Huie (1994)	c.1242C>A p.F414L		0.38	LOPD	no	no	no	no	yes	no	no	no	n/a	no	n/a	no	n/a	n/a	n/a	n/a	no	no	no	no	no	yes	no	no	no
37	744	f	Sanger	c.-32-13T>G	Huie (1994)	c.1082C>T, p.P361L	Lam (2003)	0.25	LOPD	no	yes	yes	no	no	no	no	no	n/a	no	n/a	no	n/a	n/a	n/a	n/a	yes	yes	yes	no	no	no	no	no	no
38	408	f	Sanger	c.-32-13T>G	Huie (1994)	c.307T>G, p.C103G	Hermans (2004)	0.4	LOPD	no	yes	yes	no	no	no	no	no	n/a	no	n/a	no	n/a	n/a	n/a	n/a	yes	yes	yes	no	no	no	no	no	no
39	344	m	Sanger	c.-32-13T>G	Huie (1994)	c.1927G>A, p.G643R	Hermans (1993)	0.36	LOPD	no	yes	yes	no	no	no	no	no	n/a	no	n/a	no	n/a	n/a	n/a	n/a	no	no	no	no	no	no	no	no	no
40	332	m	Sanger	c.-32-13T>G	Huie (1994)	c.1978C>T, p.R660C	PMID17056254;PMID38250073	0.4	LOPD	no	no	yes	no	no	no	no	no	n/a	no	n/a	no	n/a	n/a	n/a	n/a	yes	no	no	no	no	no	no	no	no
41	312	m	Sanger	c.-32-13T>G	Huie (1994)	c.2662G>T, p.E888*	McCready (2007)	1.15	LOPD	no	no	yes	no	no	yes	no	no	no	no	no	no	no	no	no	no	yes	yes	yes	no	no	no	yes	yes	no
42	830	m	Sanger	c.743T>C, p.L248P	PMID29122469	c.2799+4A>G	PMID26873529; PMID30564623	0.68	LOPD	n/a	n/a	n/a	n/a	n/a	n/a	n/a	n/a	n/a	n/a	n/a	n/a	n/a	n/a	n/a	n/a	n/a	n/a	n/a	n/a	n/a	n/a	n/a	n/a	n/a
43	240	f	Sanger	c.784G>A, p.E262K	Fernandez-Hojas (2002)	c.1448G>A, p.G483E		0.75	LOPD	n/a	n/a	n/a	n/a	n/a	n/a	n/a	n/a	n/a	n/a	n/a	n/a	n/a	n/a	n/a	n/a	n/a	n/a	n/a	n/a	n/a	n/a	n/a	n/a	n/a
44	468	f	Sanger	c.-32-13T>G	Huie (1994)	c.1961C>G, p.S654*		1.2	LOPD	n/a	n/a	n/a	n/a	n/a	n/a	n/a	n/a	n/a	n/a	n/a	n/a	n/a	n/a	n/a	n/a	n/a	n/a	n/a	n/a	n/a	n/a	n/a	n/a	n/a
45	372	m	Sanger	c.670C>T, p.R224W	PMID38250073; PMID38043017	c.2608C>T, p.R870*	PMID37701327; PMID37670900	0.9	LOPD	n/a	n/a	n/a	n/a	n/a	n/a	n/a	n/a	n/a	n/a	n/a	n/a	n/a	n/a	n/a	n/a	n/a	n/a	n/a	n/a	n/a	n/a	n/a	n/a	n/a
46	90	m	Sanger	c.-32-13T>G	PMID37701327; PMID37958907	c.1153del, p.R385Afs*7	PMID33560568	0.39	IOPD	n/a	n/a	n/a	n/a	n/a	n/a	n/a	n/a	n/a	n/a	n/a	n/a	n/a	n/a	n/a	n/a	n/a	n/a	n/a	n/a	n/a	n/a	n/a	n/a	n/a
47	8	f	Sanger	c.1476_1477ins17, p.P493Gfs*33		c.1655T>C, p.L552P	PMID37818166; PMID38313679	0.53	IOPD	n/a	n/a	n/a	n/a	n/a	n/a	n/a	n/a	n/a	n/a	n/a	n/a	n/a	n/a	n/a	n/a	n/a	n/a	n/a	n/a	n/a	n/a	n/a	n/a	n/a
48	624	f	Sanger	c.375del, p.W126Gfs*16		c.-32-13T>G	PMID37701327; PMID37958907	1.49	LOPD	n/a	n/a	n/a	n/a	n/a	n/a	n/a	n/a	n/a	n/a	n/a	n/a	n/a	n/a	n/a	n/a	n/a	n/a	n/a	n/a	n/a	n/a	n/a	n/a	n/a
49	168	m	Sanger	c.73_77del, p.A25Pfs*8		c.1933G>A, p.D645N	PMID20830524; PMID37035729	1.05	IOPD	n/a	n/a	n/a	n/a	n/a	n/a	n/a	n/a	n/a	n/a	n/a	n/a	n/a	n/a	n/a	n/a	n/a	n/a	n/a	n/a	n/a	n/a	n/a	n/a	n/a
50	26	m	Sanger	c.1000G>A, p.G334S		c.1374C>A, p.Y458*		0.22	IOPD	n/a	n/a	n/a	n/a	n/a	n/a	n/a	n/a	n/a	n/a	n/a	n/a	n/a	n/a	n/a	n/a	n/a	n/a	n/a	n/a	n/a	n/a	n/a	n/a	n/a
51	3	m	Sanger	c.1082C>T, p.P361L	PMID35880963; PMID37542277	c.1425del, p.L476*		0.15	IOPD	n/a	n/a	n/a	n/a	n/a	n/a	n/a	n/a	n/a	n/a	n/a	n/a	n/a	n/a	n/a	n/a	n/a	n/a	n/a	n/a	n/a	n/a	n/a	n/a	n/a
52	768	m	Sanger	c.2120C>T, p.P707L		c.2483dup, p.G830Wfs*54		0.32	LOPD	n/a	n/a	n/a	n/a	n/a	n/a	n/a	n/a	n/a	n/a	n/a	n/a	n/a	n/a	n/a	n/a	n/a	n/a	n/a	n/a	n/a	n/a	n/a	n/a	n/a
53	22	f	Sanger	c.1655T>C, p.L552P	PMID37818166; PMID38313679	c.1655T>C, p.L552P	PMID37818166; PMID38313679	0.65	IOPD	n/a	n/a	n/a	n/a	n/a	n/a	n/a	n/a	n/a	n/a	n/a	n/a	n/a	n/a	n/a	n/a	n/a	n/a	n/a	n/a	n/a	n/a	n/a	n/a	n/a
54	22	m	Sanger	c.1655T>C, p.L552P	PMID37818166; PMID38313679	c.1655T>C, p.L552P	PMID37818166; PMID38313679	0.69	IOPD	n/a	n/a	n/a	n/a	n/a	n/a	n/a	n/a	n/a	n/a	n/a	n/a	n/a	n/a	n/a	n/a	n/a	n/a	n/a	n/a	n/a	n/a	n/a	n/a	n/a
55	156	m	Sanger	c.-32-13T>G	PMID37701327; PMID37958907	c.2662G>T, p.E888*	PMID38162137;PMID38450370	0.98	IOPD	n/a	n/a	n/a	n/a	n/a	n/a	n/a	n/a	n/a	n/a	n/a	n/a	n/a	n/a	n/a	n/a	n/a	n/a	n/a	n/a	n/a	n/a	n/a	n/a	n/a
56	504	m	Sanger	c.1448G>A, p. G483E		c.1448G>A, p. G483E		0.59	LOPD	n/a	n/a	n/a	n/a	n/a	n/a	n/a	n/a	n/a	n/a	n/a	n/a	n/a	n/a	n/a	n/a	n/a	n/a	n/a	n/a	n/a	n/a	n/a	n/a	n/a
57	121	m	Sanger	c.-32-13T>G	PMID37701327; PMID37958907	ex.13-14del		0.32	IOPD	n/a	n/a	n/a	n/a	n/a	n/a	n/a	n/a	n/a	n/a	n/a	n/a	n/a	n/a	n/a	n/a	n/a	n/a	n/a	n/a	n/a	n/a	n/a	n/a	n/a
58	3	f	Sanger	c.-32-13T>G	PMID37701327; PMID37958907	ex.13-14del		0.94	IOPD	n/a	n/a	n/a	n/a	n/a	n/a	n/a	n/a	n/a	n/a	n/a	n/a	n/a	n/a	n/a	n/a	n/a	n/a	n/a	n/a	n/a	n/a	n/a	n/a	n/a
59	732	f	Sanger	c.1781G>A, p.R594H	PMID37035729; PMID38715621	c.2006C>G, p.P669R		1.3	LOPD	n/a	n/a	n/a	n/a	n/a	n/a	n/a	n/a	n/a	n/a	n/a	n/a	n/a	n/a	n/a	n/a	n/a	n/a	n/a	n/a	n/a	n/a	n/a	n/a	n/a
60	613	m	NGS	c.-32-13T>G	PMID37701327; PMID37958907	c.307T>G, p.C103G	PMID18607768; PMID38043017	1.07	LOPD	n/a	n/a	n/a	n/a	n/a	n/a	n/a	n/a	n/a	n/a	n/a	n/a	n/a	n/a	n/a	n/a	n/a	n/a	n/a	n/a	n/a	n/a	n/a	n/a	n/a
61	7	m	NGS	c.-32-13T>G	PMID37701327; PMID37958907	c.1030_1039del, p.G344Pfs*45		0.7	IOPD	n/a	n/a	n/a	n/a	n/a	n/a	n/a	n/a	n/a	n/a	n/a	n/a	n/a	n/a	n/a	n/a	n/a	n/a	n/a	n/a	n/a	n/a	n/a	n/a	n/a
62	429	m	NGS	c.-32-13T>G	PMID37701327; PMID37958907	c.655G>A, p.Gly219Arg	PMID39835171; PMID38958145	0.77	LOPD	n/a	n/a	n/a	n/a	n/a	n/a	n/a	n/a	n/a	n/a	n/a	n/a	n/a	n/a	n/a	n/a	n/a	n/a	n/a	n/a	n/a	n/a	n/a	n/a	n/a
63	49	m	Sanger	c.1555A>G, p.M519V	PMID7866409; PMID19862843	c.2432del, p.L811Rfs*37	PMID35532199; PMID22252923	0.58	IOPD	n/a	n/a	n/a	n/a	n/a	n/a	n/a	n/a	n/a	n/a	n/a	n/a	n/a	n/a	n/a	n/a	n/a	n/a	n/a	n/a	n/a	n/a	n/a	n/a	n/a
64	2	f	Sanger	c.307T>G, p.C103G	PMID18607768; PMID38043017	c.584T>A, p.L195*		0.25	IOPD	n/a	n/a	n/a	n/a	n/a	n/a	n/a	n/a	n/a	n/a	n/a	n/a	n/a	n/a	n/a	n/a	n/a	n/a	n/a	n/a	n/a	n/a	n/a	n/a	n/a
